# Supplementary material for: Metabolomics and Sensory Evaluation Reveal the Aroma and Taste Profile of Northern Guangdong Black Tea
Source: Foods. 2025 Jul 14;14(14):2466. doi: 10.3390/foods14142466 (PMC12294277; doi:10.3390/foods14142466)
Supplement: Supplementary file 1 [file foods-14-02466-s001.zip]

Archive with 1 entries (1 files):
- foods-3732399-supplementary.pdf
